# Supplementary material for: Potential of Host Markers Produced by Infection Phase-Dependent Antigen-Stimulated Cells for the Diagnosis of Tuberculosis in a Highly Endemic Area
Source: PLoS One. 2012 Jun 5;7(6):e38501. doi: 10.1371/journal.pone.0038501 (PMC3367928; doi:10.1371/journal.pone.0038501)
Supplement: Table S1 — Median levels of all analytes evaluated (pg/ml) and ranges (in parentheses) elicited upon stimulation of whole blood cells with different M. tuberculosis infection phase-dependent antigens and abilities to discriminate between pulmonary TB disease (in 15 cases) and no TB (in 15 household contacts). AUC, area under the curve; 95% CI = 95% confidence interval. The p-values shown are Mann Whitney U test P values for differences between TB cases and HHCs. The cut-off values are for the sensitivity and specificity for TB disease. Antigens and host markers were sorted according to AUC (highest to lowest) for discriminating between TB and no-TB disease. (XLS) [file pone.0038501.s001.xls]

## Sheet: Sheet1
Antigen name	Analyte	Median levels in HHCs	Median levels in TB	P-value	AUC	95% CI of AUC	Cut-off value	Sensitivity (%)	95% CI of Sensitivity	Specificity (%)	95% CI of Specificity	Likelihood ratio
Rv0081	IL-12(p40)	78.04(28.4-520.6)	0(0-0)	<0.0001	1	1.0 - 1.0	< 14.22	100	78.2% - 100.0%	100	76.8% - 100.0%
Rv0081	IP-10	882.1 (262.3-5515.0)	8.44(0-253)	<0.0001	1	1.0 - 1.0	< 257.9	100	78.2% - 100.0%	100	75.3% - 100.0%
Rv0081	TNF-α	224.9(70.6-621.2)	17.3(1.2-50.2)	<0.0001	1	1.0 - 1.0	< 60.37	100	78.2% - 100.0%	100	76.8% - 100.0%
Rv0081	IL-10	48.46 (20.2-129.1)	0(0-2.2)	<0.0001	1	1.0 - 1.0	< 11.21	100	78.2% - 100.0%	100	76.8% - 100.0%
Rv2032	TNF-α	16.6 (0-61.3)	135.7(48.7-468.4)	<0.0001	0.9897	0.96 - 1.0	> 59.7	93.33	68.0% - 99.8%	92.31	63.9% - 99.8%	12.13
Rv2389c	TGF-α	0 (0 - 1.1)	9.6 (6.7 - 13.1)	<0.0001	0.981	0.94 - 1.0	> 4.3	93.33	68.0% - 99.8%	92.86	66.1% - 99.8%	13.07
Rv1737c	IL-10	2.7(35.7)	40.95(14.1-150.2)	<0.0001	0.9487	0.86 - 1.0	> 22.3	73.33	44.9% - 92.2%	92.31	63.9% - 99.8%	9.53
Rv2032	TGF-α	0(0-3.3)	6.7(0-14.0)	<0.0001	0.9179	0.80 - 1.0	> 1.8	86.67	59.5% - 98.3%	92.31	63.9% - 99.8%	11.27
Rv2032	IL-10	0(0-11.6)	12.3(0-24.9)	0.0003	0.9026	0.76 - 1.0	> 3.6	93.33	68.0% - 99.8%	92.31	63.9% - 99.8%	12.13
Rv0867c	TGF-α	0.5 (0 - 2.4)	8.3 (3.6 - 13.1)	0.0002	0.9024	0.79 - 1.0	> 3.6	80	51.9% - 95.7%	92.86	66.1% - 99.8%	11.2
Rv1737c	TGF-α	1.9(0-6.4)	9.7(0-20.2)	0.0006	0.8846	0.75 - 1.0	> 4.3	80	51.9% - 95.6%	92.31	63.9% - 99.8%	10.4
Rv0081	IFN-α2	12.34 (1.8-47.1)	0.87(0-13.8)	0.0011	0.8736	0.7 - 1.0	< 2.3	57.14	28.8% - 82.3%	92.31	63.9% - 99.8%	7.43
Rv2389c	TNF-α	167 (118.6 - 204.8)	342.2 (256.9 - 554.6)	0.001	0.8619	0.71 - 1.0	> 280.1	73.33	44.9% - 92.2%	92.86	66.1% - 99.8%	10.27
Rv0081	RANTES	964.3(0-2827.0)	0(0-708.5)	0.001	0.8619	0.72 - 0.99	< 0.5	46.67	21.2% - 73.4%	92.86	66.1% - 99.8%	6.53
Rv1737c	TNF-α	56.5 (17.3-1715.0)	291.3(117.7-762.3)	0.0013	0.8615	0.70 - 1.0	> 260.6	60	32.3% - 83.6%	92.31	63.9% - 99.8%	7.8
Rv0081	IFN-γ	8.5 (0-209.3)	0 (0-9.4)	0.0014	0.8436	0.69 - 0.99	< 0.6	80	51.9% - 95.6%	76.92	46.1% - 94.9%	3.47
Rv0081	VEGF	315.8 (0-1205.0)	0(0-740.2)	0.0021	0.8381	0.67 - 1.0	< 90.2	80	51.9% - 95.6%	92.86	66.1% - 99.8%	11.2
Rv2389c	VEGF	22.4 (0 - 224.1)	394.4 (108.4 - 746.9)	0.0032	0.8238	0.67 - 0.97	> 263.2	66.67	38.3% - 88.1%	92.86	66.1% - 99.8%	9.33
Rv2032	RANTES	0(0-1809.0)	1699(0-7355.0)	0.0057	0.8103	0.62 - 0.99	> 1565	53.33	26.5% - 78.7%	92.31	63.9% - 99.8%	6.93
Rv2032	Fractalkine	0 (0-25.8)	18.8(0-111.7)	0.0065	0.8051	0.64 - 0.96	> 24.4	46.67	21.2% - 73.4%	92.31	63.9% - 99.8%	6.07
Unstimulated	IL-4	4.3 (3.2 -7.6)	9.1 (7.6 - 12.7)	0.001	0.8	0.66 - 0.95	> 12.5	33.33	11.8% - 61.6%	96.15	80.4% - 99.9%	8.67
ESAT-6/CFP-10	EGF	1.0 (0 - 20.0)	26.4 ( 12.7 - 42.8)	0.003	0.78	0.62 - 0.94	> 29.5	46.67	21.2% - 73.4%	96.15	80.3% - 99.9%	12.13
Rv1737c	IL-12(p40)	18.18(0-62.1)	60.6(0-251.2)	0.0122	0.7795	0.60 - 0.95	> 30.3	66.67	38.3% - 88.1%	92.31	63.9% - 99.8%	8.67
Rv2032	VEGF	54.1(0-227.0)	167.6 (0-1057.0)	0.024	0.7538	0.57 - 0.93	> 213.2	40	16.3% - 67.7%	92.31	63.9% - 99.8%	5.2
Rv2032	IL-12(p40)	0(0-27.1)	9.01(0-75.7)	0.0213	0.7487	0.56 - 0.93	> 6.6	60	32.2% - 83.6%	84.62	54.5% - 98.0%	3.9
Rv2389c	RANTES	319.3 (0 - 1749)	3992 (298.7 - 5093)	0.0307	0.7381	0.54 - 0.93	> 3368	53.33	26.5% - 78.7%	92.86	66.1% - 99.8%	7.47
Rv0867c	IFN-γ	40.5 (8.4 - 165.7)	5.4 (0.0 - 23.1)	0.0323	0.7357	0.55 - 0.93	< 3.7	46.67	21.2% - 73.4%	85.71	57.2% - 98.2%	3.27
Rv2389c	IFN-γ	31.9 (5.5 - 123.6)	5.7 (0 - 15.3)	0.0343	0.7333	0.54 - 0.92	< 0.7	40	16.3% - 67.7%	92.86	66.1% - 99.8%	5.6
Rv2389c	IL-10	26.2 (20.4 - 36.5)	52.4 (24.3 - 110.6)	0.0402	0.7262	0.53 - 0.91	> 64.5	46.67	21.2% - 73.4%	92.86	66.1% - 99.8%	6.53
Rv1737c	EGF	0(0-38.8)	28.8(0-67.5)	0.041	0.7231	0.53 - 0.91	> 28.6	53.33	26.5% - 78.7%	92.31	63.9% - 99.8%	6.93
ESAT-6/CFP-10	TNF-α	64.0(38.1 -108.5)	118.4 (74.0 - 229.8)	0.021	0.7205	0.56 - 0.88	> 278.1	20	4.3% - 48.0%	96.15	80.3% - 99.9%	5.2
Unstimulated	EGF	2.2 (2.2-2.2)	12.8 (2.2-25.4)	0.004	0.72	0.54-0.90	>15.8	40	16.0% - 68.0%	96	80.0% - 100.0%	10.4
Rv0867c	Fractalkine	0(0-35.1)	14.1(0-96.0)	0.0545	0.7119	0.52 - 0.90	> 33.0	33.33	11.8% - 61.6%	92.86	66.1% - 99.8%	4.67
ESAT-6/CFP-10	TGF-α	0 (0 - 2.4)	3.3 (0 - 6.5)	0.023	0.71	0.52 - 0.89	> 6.1	26.67	7.8% - 55.1%	96.15	80.3% - 99.9%	6.93
Rv1737c	RANTES	133.5(0-3408.0)	815.3(0-14353.0)	0.1069	0.6821	0.47 - 0.88	> 2919	46.67	21.2% - 73.4%	92.31	63.9% - 99.8%	6.07
Unstimulated	IFN-α2	6.8 (2.2-7.7)	8.1 (6.8 -14.6)	0.05	0.68	0.50 - 0.87	> 11.7	33.33	11.8% - 61.6%	96.15	80.4% - 99.9%	8.67
Rv0867c	VEGF	52.6(0-472.9)	172(0-829.0)	0.1111	0.6762	0.47 - 0.87	> 271.7	40	16.3% - 67.7%	92.86	66.1% - 99.8%	5.6
Rv0867c	RANTES	1168(56.7-5869.0)	3095(0-14353.0)	0.1213	0.6714	0.46 - 0.88	> 2833.0	53.33	26.5% - 78.7%	92.86	66.1% - 99.8%	7.47
Unstimulated	IP-10	2.2(2.2-10000)	89.6 (2.2-402.3)	0.06	0.6692	0.49 - 0.84	> 315.9	26.67	7.8% - 55.1%	92.31	74.9% - 99.0%	3.47
Rv0867c	TNF-α	263.3(63.6-578.6)	321(108.6-648.9)	0.1692	0.6524	0.44 - 0.85	> 479.4	33.33	11.8% - 61.6%	92.86	66.1% - 99.8%	4.67
ESAT-6/CFP-10	RANTES	0(0-1495.0)	564.3(0-5344.0)	0.1331	0.6436	0.44 - 0.84	> 774.0	46.67	21.2% - 73.4%	96.15	80.3% - 99.9%	12.13
Rv0867c	IL-12(p40)	82.9(0-281.2)	38.4(0-186.3)	0.2054	0.6405	0.43 - 0.84	< 10.8	26.67	7.7% - 55.1%	92.86	66.1% - 99.8%	3.73
ESAT-6/CFP-10	IL-12(p40)	0(0-56.0)	0(0-34.9)	0.0767	0.6397	0.46 - 0.81	< 1.0	86.67	59.5% - 98.3%	34.62	17.2% - 55.6%	1.33
ESAT-6/CFP-10	IFN-α2	0(0-14.1)	0(0-16.6)	0.1663	0.6308	0.43 - 0.82	< 5.1	93.33	68.0% - 99.8%	19.23	6.5% - 39.3%	1.16
Rv0867c	IL-10	28.1(3.7-78.0)	40.2(4.3-64.3)	0.2475	0.6286	0.42 - 0.83	> 57.9	26.67	7.7% - 55.1%	92.86	66.1% - 99.8%	3.73
ESAT-6/CFP-10	IP-10	7355(0-37446.0)	14276.0 (286.5-15098.0)	0.2283	0.6154	0.43 - 0.79	> 14246.0	53.33	26.6% - 78.7%	80.77	60.6% - 93.4%	2.77
Rv1737c	IFN-γ	9.4(0-145.9)	17.1(0-253.7)	0.3427	0.6077	0.39 - 0.82	> 25.8	33.33	11.8% - 61.6%	84.62	54.5% - 98.0%	2.17
ESAT-6/CFP-10	VEGF	7.4(0-226.9)	0(0-324.8)	0.2728	0.6051	0.41 - 0.79	< 7.4	66.67	38.4% - 88.2%	50	29.9% - 70.0%	1.33
Rv2389c	Fractalkine	8.1(0-88.0)	19.5(0-115.0)	0.3475	0.6048	0.39 - 0.81	> 67.6	20	4.3% - 48.0%	92.86	66.1% - 99.8%	2.8
Rv1737c	IL-4	4.5(0-11.9)	0(0-9.6)	0.3808	0.6	0.38 - 0.81	< 0.5	20	4.3% - 48.0%	92.31	63.9% - 99.8%	2.6
Rv0867c	IL-4	0.5(0-8.4)	4.1(0-16.1)	0.3945	0.5952	0.37 - 0.82	> 4.0	53.33	26.5% - 78.7%	92.86	66.1% - 99.8%	7.47
Rv2389c	IFN-α2	0(0-7.5)	0(0-11.0)	0.3999	0.5929	0.37 - 0.80	< 1.5	66.67	38.3% - 88.1%	35.71	12.7% - 64.8%	1.04
Rv1737c	VEGF	214.6(0-327.6)	234(0-1429.0)	0.4336	0.5897	0.37 - 0.80	> 315.9	40	16.3% - 67.7%	92.31	63.9% - 99.8%	5.2
Rv0867c	EGF	28.9(0-43.0)	33.03(0-53.4)	0.4418	0.5857	0.36 - 0.80	> 38.2	40	16.3% - 67.7%	92.86	66.1% - 99.8%	5.6
Rv2389c	IP-10	321(0-5328.0)	348.6(0-2762.0)	0.445	0.5857	0.36 - 0.80	< 160.0	33.33	11.8% - 61.6%	85.71	57.1% - 98.2%	2.33
Rv2032	EGF	12.3 (0-37.0)	12.7 (0-53.6)	0.4795	0.5795	0.35 - 0.79	> 21.3	46.67	21.2% - 73.4%	92.31	63.9% - 99.8%	6.07
Unstimulated	TGF-α	2.2(2.2-6.4)	2.2(2.2-4.9)	0.12	0.5769	0.38 - 0.76	> 3.0	20	4.3% - 48.1%	96.15	80.4% - 99.9%	5.2
Rv0081	TGF-α	0.56 (0-9.7)	2.57 (0-7.7)	0.4867	0.5762	0.36 - 0.79	> 4.3	33.33	11.8% - 61.6%	85.71	57.1% - 98.2%	2.33
Unstimulated	Fractalkine	53.44 (2.2-193.1)	35.63(8.9-166.9)	0.44	0.5744	0.39 - 0.76	< 48.8	60	32.3% - 83.7%	69.23	48.2% - 85.7%	1.95
ESAT-6/CFP-10	Fractalkine	0(0-100.2)	0(0-174.1)	0.4761	0.5679	0.38 - 0.74	> 91.0	6.667	0.1% - 31.9%	96.15	80.3% - 99.9%	1.73
Rv2032	IL-4	0(0-2.2)	0(0-9.2)	0.5741	0.5641	0.34 - 0.78	> 2.0	33.33	11.8% - 61.6%	92.31	63.9% - 99.8%	4.33
Rv0867c	IP-10	242.1(0-4657.0)	195.8(0-838.1)	0.5854	0.5619	0.33 - 0.78	< 410.4	93.33	68.0% - 99.8%	42.86	17.6% - 71.1%	1.63
Rv2389c	EGF	23.0(0-58.2)	27.7(0-54.7)	0.5828	0.5619	0.34 - 0.77	> 41.2	33.33	11.8% - 61.6%	92.86	66.1% - 99.8%	4.67
Unstimulated	TNF-α	2.2 (2.2-230.5)	2.2 (2.2-17.2)	0.32	0.5538	0.36 - 0.74	> 3.1	20	4.3% - 48.1%	92.31	74.9% - 99.0%	2.6
Rv1737c	IP-10	259.8(0-1993.0)	263(0-1646.0)	0.645	0.5538	0.33 - 0.77	< 46.8	20	4.3% - 48.0%	92.31	63.9% - 99.8%	2.6
Rv0867c	IFN-α2	0(0-4.6)	0(0-28.7)	0.6429	0.5524	0.32 - 0.77	< 2.4	66.67	38.3% - 88.1%	35.71	12.8% - 64.8%	1.04
Rv1737c	IFN-α2	0(0-3.1)	0(0-8.7)	0.6579	0.5513	0.33 - 0.76	> 2.5	33.33	11.8% - 61.6%	92.31	63.9% - 99.8%	4.33
Rv2389c	IL-4	0(0-2.4)	1.0(0-10.5)	0.6621	0.55	0.33 - 0.76	> 2.2	33.33	11.8% - 61.6%	85.71	57.1% - 98.2%	2.33
ESAT-6/CFP-10	IFN-γ	617.2(0-5563.0)	671.8(4.8-4870.0)	0.6357	0.5462	0.35 - 0.73	> 3400.0	26.67	7.7% - 55.1%	96.15	80.3% - 99.9%	6.93
Unstimulated	IL-10	2.2 (2.2-8.8)	2.2 (2.2-4.4)	0.3	0.5449	0.35 - 0.73	> 2.6	13.33	1.7% - 40.5%	96.15	80.4% - 99.9%	3.47
Rv0081	Fractalkine	15.48 (0-124.2)	7.1 (0-656)	0.71	0.5429	0.32 - 0.76	< 47.2	93.33	68.0% - 99.8%	35.71	12.7% - 64.8%	1.45
Rv2032	IFN-α2	0(0-4.0)	0(0-8.0)	0.7233	0.541	0.31 - 0.76	> 0.7	40	16.3% - 67.7%	92.31	63.9% - 99.8%	5.2
Rv0081	EGF	9.1 (0-53.4)	20.07 (0-51.0)	0.7575	0.5357	0.31 - 0.75	> 21.5	46.67	21.2% - 73.4%	78.57	49.2% - 95.3%	2.18
Unstimulated	RANTES	1651 (2.2-5742.0)	1375.0 (332.7-5785.0)	0.75	0.5308	0.33 - 0.72	> 5529	13.33	1.7% - 40.5%	96.15	80.4% - 99.9%	3.47
Rv0081	IL-4	0.8(0-12.8)	0(0-7.7)	0.8098	0.5286	0.31 - 0.74	< 0.5	20	4.3% - 48.0%	92.86	66.1% - 99.8%	2.8
Rv2389c	IL-12(p40)	83 (0-214.0)	60.5(0-374.7)	0.8442	0.5238	0.30 - 0.74	> 143.7	26.67	7.7% - 55.1%	92.86	66.1% - 99.8%	3.73
Unstimulated	IFN-γ	2.2 (2.2-2858.0)	2.2 (2.2-10.2)	0.84	0.5154	0.32 - 0.70	> 5.7	20	4.3% - 48.1%	88.46	69.9% - 97.6%	1.73
Unstimulated	IL-12(p40)	2.2(2.2-74.6)	2.2 (2.2-44.2)	0.84	0.5128	0.32 - 0.69	< 47.8	100	78.2% - 100.0%	7.692	0.9% - 25.1%	1.08
ESAT-6/CFP-10	IL-10	2.5(0-23.8)	2.3(0-14.1)	0.9131	0.5115	0.32 - 0.70	> 5.5	33.33	11.8% - 61.6%	84.62	65.1% - 95.6%	2.17
Unstimulated	VEGF	207.3(2.2-363.7)	159.7 (2.2-434.8)	0.92	0.5103	0.33 - 0.68	< 175.5	53.33	26.6% - 78.7%	57.69	36.9% - 76.7%	1.26
Rv2032	IFN-γ	0(0-290.2)	0(0-34.8)	0.9613	0.5077	0.28 - 0.72	< 24.5	93.33	68.0% - 99.8%	23.08	5.0% - 53.8%	1.21
ESAT-6/CFP-10	IL-4	1.2(0-8.2)	2.0(0-9.2)	0.9568	0.5064	0.30 - 0.70	> 6.3	13.33	1.6% - 40.5%	96.15	80.3% - 99.9%	3.47
Rv2032	IP-10	43.5 (0-1206.0)	45.4(0-246.2)	0.9816	0.5051	0.27 - 0.73	< 109.8	73.33	44.9% - 92.2%	46.15	19.2% - 74.8%	1.36
Rv1737c	Fractalkine	10.0(0-124.2)	3.8(0-74.3)	0.9816	0.5	0.27 - 0.72	> 24.4	46.67	21.3% - 73.4%	76.92	46.1% - 94.9%	2.02
